# Supplementary material for: Targeting transcription-replication conflicts using G-quadruplexes stabilizers in multiple myeloma
Source: Blood Neoplasia. 2025 Jan 20;2(2):100072. doi: 10.1016/j.bneo.2025.100072 (PMC12067907; doi:10.1016/j.bneo.2025.100072)
Supplement: Supplemental Tables 1-3 [file BNEO_NEO-2024-000343-mmc1.xlsx]

## Sheet: Description
Supplementary Table S1: Genes used to build the TRC score with the information obtained in the training cohort (TT2 cohort)
Supplementary Table S2: Mean Fluorescence Intensity (MFI) of Ig secretion in HMCLs
Supplementary Table S3: TP53 status in HMCLs

## Sheet: Table S1
Supplementary Table S1: Genes used to build the TRC score with the information obtained in the training cohort (TT2 cohort)
ID	Name	Maxstat_Cutpoint	Chisq	pvalue	Hazard_Ratio	Beta coef	Prognostic
235609_at	BRIP1	192	6.4	0.012	1.8	0.255273	Bad
201241_at	DDX1	3182	11	0.0011	1.9	0.278754	Bad
201440_at	DDX23	1015	4.1	0.044	1.7	0.230449	Bad
218481_at	EXOSC5	1412	9.6	0.0019	1.8	0.255273	Bad
242560_at	FANCD2	288	8.4	0.0037	1.8	0.255273	Bad
200594_x_at	HNRNPU	11244	10	0.0014	2.1	0.322219	Bad
217786_at	PRMT5	1616	6.2	0.013	1.7	0.230449	Bad
203182_s_at	SRPK2	966	8.8	0.0031	2.1	0.322219	Bad
223002_s_at	XRN2	767	10	0.0014	2.1	0.322219	Bad

## Sheet: Table S2
Supplementary Table S2: Mean Fluorescence Intensity (MFI) of Ig secretion in HMCLs
HMCL	Ig (MFI)
XG1	54
XG2	244
XG3	220
XG4	51
XG5	275
XG6	120
XG7	24
XG10	196
XG11	86
XG12	85
XG13	130
XG14	97
XG16	101
XG19	24
XG20	20
XG21	16.48
XG22	16
	Correlation

## Sheet: Table S3
Supplementary Table S3: TP53 status in HMCLs
HMCL	Del17p	TP53 mutation
XG11		x
OPM2	x	x
XG12
XG21
XG19	x	x
RPMI8266	x	x
LP1		x
XG2		x
XG6
JJN3
XG7
MOLP8
XG28
L363	x	x
KMS27		x
XG1
AMO1
XG5
SKMM2	x	x
XG20	x
